# Supplementary material for: Prediction of concrete strength using response surface function modified depth neural network
Source: PLoS One. 2023 May 17;18(5):e0285746. doi: 10.1371/journal.pone.0285746 (PMC10191321; doi:10.1371/journal.pone.0285746)
Supplement: S2 Table — The datasets in the experiment (84). Water/cement ratio, sand volume fraction, and RBA volume fraction in that datasets are considered. (XLS) [file pone.0285746.s002.xls]

## Sheet: Sheet1
RBAC compressive strength (MPa)
		Sand and RBA volume fraction
		SVF=18%,RVF=40%	SVF=22%,RVF=40%	SVF=26%,RVF=40%	SVF=18%,RVF=42%	SVF=22%,RVF=42%	SVF=26%,RVF=42%	SVF=18%,RVF=44%	SVF=22%,RVF=44%	SVF=26%,RVF=44%	SVF=18%,RVF=45%	SVF=22%,RVF=45%	SVF=26%,RVF=45%	SVF=18%,RVF=46%	SVF=22%,RVF=46%	SVF=26%,RVF=46%	SVF=18%,RVF=48%	SVF=22%,RVF=48%	SVF=26%,RVF=48%	SVF=18%,RVF=50%	SVF=22%,RVF=50%	SVF=26%,RVF=50%
water/cement ratio	0.41	30.23	30.95	31.41	31.33	31.79	32.07	31.78	32.01	32.02	31.34	32.62	33.71	31.76	31.64	31.05	31.11	30.24	28.4	28.87	26.46	23.28
	0.46	25.6	26.96	28.23	28.28	28.2	30.8	30.58	29.1	32.24	31.38	30.93	33.06	28.34	28.36	27.7	27.18	26.16	24.02	27.04	21.61	20.32
	0.52	26.14	27.05	27.57	24.4	26.85	25.01	26.53	25.53	26.21	26.91	26.73	26.16	24.77	25.07	24.39	22.42	21.3	18.95	17.86	15.66	14.04
	0.63	10.31	11.36	12.72	10.81	12	13.38	12.13	13.43	14.46	12.73	14.24	15.56	13.47	14.26	14.13	13.77	13.2	11.74	13.99	11.56	10.2
		Note: Sand volume fraction(SVF), RBA volume fraction (RVF)
